# Supplementary material for: Fast yet force-effective mode of supracellular collective cell migration due to extracellular force transmission
Source: PLoS Comput Biol. 2025 Jan 9;21(1):e1012664. doi: 10.1371/journal.pcbi.1012664 (PMC11717197; doi:10.1371/journal.pcbi.1012664)
Supplement: S1 Table References — (XLSX) [file pcbi.1012664.s001.xlsx]

## Sheet: Sheet1
Parameter	Symbol	Value
Protrusive force		3083 nN [1]
Cell spring stiffness		4.92 nN µm-1 [1], [2]
Cell damping constant		0.55 nN µm-1 s (Note A)
Ligand spring stiffness		18.51 nN µm-1
Ligand damping constant		0.22 nN µm-1 s(Note A)
Substrate spring stiffness		6.17 nN µm-1
Substrate damping constant		0.22 nN µm-1 s(Note A)
Cell-ligand spring stiffness		30.86 nN µm-1[1]
Ligand-substrate spring stiffness		12.34 nN µm-1
