# Supplementary material for: Fast yet force-effective mode of supracellular collective cell migration due to extracellular force transmission
Source: PLoS Comput Biol. 2025 Jan 9;21(1):e1012664. doi: 10.1371/journal.pcbi.1012664 (PMC11717197; doi:10.1371/journal.pcbi.1012664)
Supplement: S2 Table — Parameters for spatial variation of εcth, kc and ηc (Eqs 10–12) resulting in plots in Fig 8j, 8k and 8l and simulations depicted in S4 Fig. (XLSX) [file pcbi.1012664.s003.xlsx]

## Sheet: Sheet1
Symbol	Value
	0.398
	1.75*10-71
	10
	1000
	0.675
	6.11*10-5
	2
	5
	0.55
	7.89*10-3
	75
	10
