# Supplementary material for: Fast yet force-effective mode of supracellular collective cell migration due to extracellular force transmission
Source: PLoS Comput Biol. 2025 Jan 9;21(1):e1012664. doi: 10.1371/journal.pcbi.1012664 (PMC11717197; doi:10.1371/journal.pcbi.1012664)
Supplement: S3 Table — Parameters for spatial variation of εcth, kc and ηc (Eqs 10–12) resulting in plots in Fig 9a, 9b and 9c and simulations depicted in Fig 9d–9o. (XLSX) [file pcbi.1012664.s004.xlsx]

## Sheet: Sheet1
Symbol	Connected ligand	Disconnected ligand
	0.398	0.079
	1.75*10-71	1.22*10-4
	1	5
	1000	10000
	0.675	0.675
	1.02*10-19	6.11*10-5
	0.8	2
	2	5
	0.55	0.28
	1.75*10-711	3.97*10-3
	20	400
	1	8
